# Supplementary material for: BSR and Full-Length Transcriptome Approaches Identified Candidate Genes for High Seed Ratio in Camellia vietnamensis
Source: Curr Issues Mol Biol. 2022 Dec 31;45(1):311–26. doi: 10.3390/cimb45010022 (PMC9857833; doi:10.3390/cimb45010022)
Supplement: Supplementary file 1 [file cimb-45-00022-s001.zip]

Archive with 1 entries (1 files):
- cimb-2091666-sup.pdf
